# Supplementary material for: Learning-induced reorganization of number neurons and emergence of numerical representations in a biologically inspired neural network
Source: Nat Commun. 2023 Jun 29;14:3843. doi: 10.1038/s41467-023-39548-5 (PMC10310708; doi:10.1038/s41467-023-39548-5)
Supplement: Supplementary file 3 — Source Data [file 41467_2023_39548_MOESM3_ESM.xlsx]

## Sheet: 3A
Accuracy (selective)
Epoch	Full		Epoch	Ablation of P-SPON	Keeping only P-SPON
0	0.1312		0	0.1333	0.1365
1	0.7701		1	0.7693	0.2157
2	0.9354		2	0.9372	0.2779
3	0.985		3	0.9849	0.2436
4	0.9812		4	0.981	0.2367
5	0.9747		5	0.9742	0.3421
6	0.7414		6	0.7428	0.235
7	0.9928		7	0.9926	0.3321
8	0.6794		8	0.6769	0.3243
9	0.9956		9	0.9954	0.3053
10	0.9896		10	0.9893	0.2632
11	0.9942		20	0.9792	0.2382
12	0.9968		30	0.9982	0.2418
13	0.9753		40	0.9978	0.2522
14	0.9526		50	0.9969	0.2489
15	0.9958
16	0.9903
17	0.9974
18	0.9714
19	0.9978
20	0.9787
21	0.9978
22	0.9685
23	0.9964
24	0.9965
25	0.9979
26	0.9982
27	0.995
28	0.991
29	0.9769
30	0.9982
31	0.9965
32	0.9929
33	0.9907
34	0.9978
35	0.9951
36	0.9971
37	0.7111
38	0.9965
39	0.9968
40	0.9978
41	0.9896
42	0.9956
43	0.9974
44	0.9978
45	0.8317
46	0.9981
47	0.9983
48	0.9979
49	0.9944
50	0.9965

## Sheet: 3B
Selective number sensitive neurons		V1	V2	V3	IPS
Numerosity neurons % Layer	pre	0.274	0.292	0.126	0.062
	post	0.287	0.35	0.236	0.14

## Sheet: 3C
Selective number sensitive neurons		V1	V2	V3	IPS
P-SPON % SPON	post	0.145	0.172	0.061	0.029
Drop % SPON	post	0.664	0.556	0.713	0.799
Switch % SPON	post	0.191	0.271	0.226	0.172

## Sheet: 3D
Selective number sensitive neurons		V1	V2	V3	IPS
Remain % non-SPON	post	0.732	0.689	0.771	0.864
New numerosity % non-SPON	post	0.268	0.311	0.229	0.136

## Sheet: 3E
Selective number sensitive neurons		V1	V2	V3	IPS
P-SPON % Number Sensitive	post	0.138	0.144	0.032	0.013
New+Switch % Number Sensitive	post	0.862	0.856	0.968	0.987

## Sheet: 3F
Accuracy (all)
Epoch	Full	Ablation of P-SPON	Keeping only P-SPON
0	0.1312	0.1075	0.1321
1	0.7701	0.6608	0.461
2	0.9354	0.9604	0.5579
3	0.985	0.9589	0.5587
4	0.9812	0.9519	0.5749
5	0.9747	0.884	0.6843
6	0.7414	0.8247	0.3925
7	0.9928	0.9801	0.5786
8	0.6794	0.5801	0.5865
9	0.9956	0.9906	0.5587
10	0.9896	0.9368	0.5618
11	0.9942	0.9928	0.4497
12	0.9968	0.9936	0.4626
13	0.9753	0.9953	0.4339
14	0.9526	0.8219	0.57
15	0.9958	0.9956	0.47
16	0.9903	0.8313	0.631
17	0.9974	0.9865	0.4368
18	0.9714	0.9965	0.3938
19	0.9978	0.9896	0.4465
20	0.9787	0.9929	0.3799
21	0.9978	0.9954	0.3818
22	0.9685	0.8708	0.3378
23	0.9964	0.9849	0.3724
24	0.9965	0.9665	0.3818
25	0.9979	0.9894	0.4176
26	0.9982	0.9935	0.3419
27	0.995	0.9124	0.3965
28	0.991	0.9651	0.3354
29	0.9769	0.7964	0.2774
30	0.9982	0.9901	0.2885
31	0.9965	0.9835	0.3365
32	0.9929	0.9287	0.4757
33	0.9907	0.8985	0.1974
34	0.9978	0.9922	0.3811
35	0.9951	0.995	0.3519
36	0.9971	0.9883	0.34
37	0.7111	0.8679	0.1604
38	0.9965	0.9968	0.3678
39	0.9968	0.9985	0.2808
40	0.9978	0.9783	0.1914
41	0.9896	0.8675	0.3169
42	0.9956	0.9754	0.3903
43	0.9974	0.9926	0.3017
44	0.9978	0.9976	0.2775
45	0.8317	0.6579	0.3568
46	0.9981	0.9894	0.2004
47	0.9983	0.9814	0.3117
48	0.9979	0.9878	0.2378
49	0.9944	0.9954	0.3067
50	0.9965	0.9958	0.2186

## Sheet: 3G
Overall number sensitive neurons		V1	V2	V3	IPS
Numerosity neurons % Layer	pre	0.473	0.766	0.904	0.975
	post	0.41	0.739	0.919	1

## Sheet: 3H
Overall number sensitive neurons		V1	V2	V3	IPS
P-SPON % SPON	post	0.197	0.335	0.255	0.136
Drop % SPON	post	0.55	0.255	0.07	0
Switch % SPON	post	0.254	0.41	0.675	0.864

## Sheet: 3I
Overall number sensitive neurons		V1	V2	V3	IPS
Remain % non-SPON	post	0.626	0.279	0.189	0
New numerosity % non-SPON	post	0.374	0.721	0.812	1

## Sheet: 3J
Overall number sensitive neurons		V1	V2	V3	IPS
P-SPON % Number Sensitive	post	0.227	0.347	0.251	0.133
New+Switch % Number Sensitive	post	0.774	0.653	0.749	0.867

[truncated: 43 more sheets: 3Ka, 3Kb, 3Kc, 3Kd, 3Ke, 3La, 3Lb, 3Lc, 3Ma, 3Mb, 3Mc, 4A, 4B, 4C, 4D, 4E, 4F, 4G, 5, 6 …]
